# Supplementary material for: Intestinal differentiation involves cleavage of histone H3 N-terminal tails by multiple proteases
Source: Nucleic Acids Res. 2021 Jan 4;49(2):791–804. doi: 10.1093/nar/gkaa1228 (PMC7826276; doi:10.1093/nar/gkaa1228)
Supplement: gkaa1228_Supplemental_Files [file gkaa1228_supplemental_files.zip]

Archive with 3 entries (3 files):
- Ferrari_Supplementary info revised2.pdf
- Table S1_Ferrari.xlsx
- Table S2_Ferrari.xlsx
