# Supplementary material for: Intestinal differentiation involves cleavage of histone H3 N-terminal tails by multiple proteases
Source: Nucleic Acids Res. 2021 Jan 4;49(2):791–804. doi: 10.1093/nar/gkaa1228 (PMC7826276; doi:10.1093/nar/gkaa1228)
Supplement: gkaa1228_Supplemental_Files [file gkaa1228_supplemental_files.zip › Table S1_Ferrari.xlsx]

## Sheet: Foglio1
Peptide	AUCs
	Heavy												Light
	Band 1			Band 2			Band 3			Band 4			Band 1			Band 2			Band 3			Band 4
	Replicate 1	Replicate 2	Replicate 3	Replicate 1	Replicate 2	Replicate 3	Replicate 1	Replicate 2	Replicate 3	Replicate 1	Replicate 2	Replicate 3	Replicate 1	Replicate 2	Replicate 3	Replicate 1	Replicate 2	Replicate 3	Replicate 1	Replicate 2	Replicate 3	Replicate 1	Replicate 2	Replicate 3
H3K4un	147475000000	152519900000	132098000000	167877400000	2.19535e+10	160485800000	197548300000	2.20669e+10	1.55611e+10	1.7462e+10	2.01823e+10	1.9274e+10	157731100000	45746470000	173386500000	92585280000	9.2842e+08	50940180000	15652530000	3.86657e+08	7.82362e+08	5.47667e+08	2.91445e+08	5.06416e+08		quantified by EpiProfile
H3K4me1	11594850000	11731260000	11211740000	10247780000	1.50378e+09	9433136000	13826410000	1.40473e+09	1.17292e+09	1.45492e+09	1.69893e+09	1.51766e+09	10386890000	2852522000	12891740000	5536691000	5.40126e+07	2650953000	818506800	1.98715e+07	4.71384e+07	3.95066e+07	2.23345e+07	3.31472e+07		quantified manually
H3K4me2	1018300000	805248500	771581800	872163500	2.38478e+08	725113500	612242100	2.38421e+08	2.82587e+07	1.75028e+08	1.65275e+08	2.12291e+08	779688800	157406700	739662500	457681300	8.39058e+06	220416200	77315770	6.11744e+06	9.36167e+06	4.85407e+06	2.84009e+06	4.77934e+06
H3K4me3	314061100	250543900	242608500	253657200	1.07217e+08	243805000	405080800	7.83764e+07	7.37418e+07	1.75028e+08	5.04943e+07	7.90726e+07	240874700	55759660	244223700	167615100	1.28645e+07	65824140	15119510	2.85862e+06	2.28249e+06	1.39335e+06	1.4957e+06	1.89278e+06
H3K9K14un	38006370000	34435430000	35560140000	51888190000	55617270000	41895320000	59235670000	56570970000	42158560000	51348460000	61451370000	43139020000	31642300000	8176068000	36518180000	23229830000	2317931000	10357020000	3847994000	905026100	1807551000	1330205000	866325200	978234800
H3K9me1	12614570000	10757700000	12654960000	17943460000	17496110000	16131900000	17201390000	18310120000	16193790000	19001600000	39487020	13127360000	15198710000	2782009000	18660600000	11860850000	996865300	5267023000	1434174000	331644500	806778100	560733000	1976161000	316438900
H3K9me2	49617190000	48358690000	43793660000	57446720000	63579990000	61527440000	70871710000	72951410000	50041410000	63162400000	71668080000	59189930000	65632110000	15842930000	73083160000	39267490000	3167854000	21865970000	7369818000	1409567000	3224373000	2659029000	1190460000	1906692000
H3K9me3	26930400000	28562470000	23311190000	33550980000	36929710000	34412590000	46710430000	39101290000	28189620000	32317710000	43019300000	28581210000	64047560000	18081530000	70485780000	36397740000	3355921000	20394120000	8912427000	986553200	2692147000	1813809000	889995400	1501389000
H3K9ac|K14ac	24005460000	21642880000	20968950000	29914550000	31974310000	24763500000	34609760000	37026790000	23064280000	31261410000	39559190000	27293610000	20618930000	4749502000	22431170000	21938670000	1840901000	9362352000	2325312000	555926200	930866300	792236800	439582300	387807400
H3K9me1K14ac	9083237000	7108478000	7519977000	11069820000	10893800000	9665389000	11958420000	10710310000	9361726000	11842300000	495394	8321912000	13059050000	2222007000	14205810000	13429840000	1027356000	5536372000	1126260000	212538600	516386100	391968300	171092500	146497900
H3K9me2K14ac	23232550000	26020880000	21348450000	29105260000	39412190000	29667890000	35966970000	30543520000	24023330000	31178470000	32906930000	33045310000	41832810000	12309930000	52279850000	40633340000	3786173000	20133190000	5034350000	689434700	1899992000	1432755000	478250500	796118300
H3K9me3K14ac	6420138000	6177363000	5102834000	7383804000	9428600000	6287900000	10326870000	8726813000	7566146000	7439549000	12308720000	6976766000	22076410000	5959458000	22881030000	17703430000	1811814000	7382575000	2946017000	284239800	1253035000	438875000	585378900	229207000
H3K9acK14ac	2196314000	1839099000	1961080000	2516272000	2802788000	1934580000	2979410000	3156804000	2113826000	2200720000	2809742000	2104429000	1040570000	140389300	1216586000	1629938000	180513800	649159300	192049900	328808000	73240640	45662020	30951800	22197310
H3K18K23un	19972620000	10561690000	27048640000	39294400000	32384790000	41779680000	15647810000	29499330000	51286960000	40445030000	31525100000	7807248000	49277400000	5017822000	88692660000	65138730000	8002516000	38498600000	3690865000	1132830000	5374024000	2059710000	814397200	288959800
H3K18me1|K23me1	28244310	18389300	75287080	94846920	61204740	105203700	15577160	0	136169100	84995770	4625843	0	111688600	11144590	552879700	305271200	22545380	189300900	4223707	0	18327030	4226722	251551	0
H3K18ac|K23ac	13471390000	6822802000	17202570000	23756030000	21601410000	23542690000	11913150000	18595420000	27525140000	21285170000	20734880000	5694857000	18559580000	2045532000	33170840000	41593390000	5076482000	21400060000	1805478000	540522900	2038046000	815722500	347166700	89466430
H3K18acK23ac	1342384000	623129100	1582793000	2262345000	1842260000	1991598000	1345000000	1741374000	2406437000	2019746000	1956406000	548899900	1314335000	116172500	2449426000	6011041000	445687900	2984776000	192991200	40108870	186580500	102644700	25553820	7187301
H3K27K36un	1.2864e+08	5.06944e+07	1.43493e+08	3.45229e+08	3.34279e+08	3.22947e+08	2.30607e+08	3.57482e+08	3.69231e+08	2.95252e+08	2.7481e+08	6.67126e+07	4.05182e+08	2.17697e+07	5.26981e+08	8.57233e+08	1.04793e+08	4.88501e+08	8.28899e+07	2.98974e+07	8.31308e+07	2.20832e+07	8.61139e+06	2.55721e+06
H3K27me1	9.00329e+07	2.98431e+07	1.46112e+08	1.88392e+08	1.76819e+08	2.17098e+08	8.02223e+07	1.79161e+08	2.68711e+08	2.33485e+08	1.45927e+08	2.05846e+07	3.37748e+08	1.79802e+07	7.66609e+08	6.40786e+08	1.24098e+08	4.68802e+08	4.01315e+07	2.44915e+07	7.85653e+07	1.68831e+07	7.64783e+06	795622
H3K36me1	1.83229e+07	6.77377e+06	2.85895e+07	5.51732e+07	4.68143e+07	6.09558e+07	2.51168e+07	5.13527e+07	6.31337e+07	3.94842e+07	5.70954e+07	5.89581e+06	2.34607e+07	1.09918e+06	4.5637e+07	6.04335e+07	7.63439e+06	4.23299e+07	3.96949e+06	7.18569e+06	7.87579e+06	1.4205e+06	1.38395e+06	135329
H3K27me2	2.15205e+08	3.97697e+07	1.28128e+08	5.56265e+08	3.08304e+08	2.06246e+08	2.36725e+08	3.61604e+08	2.13504e+08	1.79129e+08	2.53989e+08	3.36106e+07	4.33617e+08	1.28566e+07	3.32895e+08	1.06227e+09	8.08965e+07	2.13699e+08	6.14999e+07	3.37147e+07	4.00788e+07	1.01382e+07	6.41938e+06	618959
H3K36me2	1.18896e+07	2.19361e+06	1.47709e+07	3.70467e+07	1.62097e+07	3.44347e+07	1.62679e+07	3.85138e+07	3.32854e+07	2.28402e+07	2.4717e+07	3.29219e+06	9.22799e+06	145744	1.25655e+07	2.98515e+07	1.87609e+06	1.68307e+07	1.43137e+06	1.82603e+06	1.80192e+06	441544	197797	17204.6
H3K27me3	4.55497e+07	9.03067e+06	5.25715e+07	1.64974e+08	8.14932e+07	6.48919e+07	5.92885e+07	1.4348e+08	6.81937e+07	4.96932e+07	7.49421e+07	7.55074e+06	5.68687e+07	3.00338e+06	5.96735e+07	1.51222e+08	2.53754e+07	3.77935e+07	1.9563e+07	5.90857e+07	1.7935e+07	9.39919e+06	1.49625e+07	1.32967e+06
H3K36me3	9.89221e+06	1.21652e+06	4.7852e+06	1.94525e+07	1.30128e+07	1.32455e+07	1.03662e+07	2.24621e+07	1.2049e+07	1.28686e+07	1.35108e+07		8.11031e+06	108751	8.42406e+06	2.28744e+07	2.25586e+06	1.06884e+07	938328		1.49915e+06	720581
H3K27me2K36me1	1.23879e+07	4.46108e+06	2.09686e+07	7.60542e+07	3.56491e+07	3.34468e+07	4.43141e+07	8.11891e+07	5.68211e+07	4.07586e+07	3.37942e+07	5.55284e+06	3.29526e+07	1.05174e+06	5.37929e+07	1.32933e+08	8.79676e+06	3.57018e+07	1.53099e+07	8.74004e+06	1.21506e+07	3.85256e+06	376384	93173.9
H3K27me1K36me2	2.37572e+06	1.13071e+06	1.31529e+07	1.20676e+07	4.63773e+06	2.50024e+07	2.18947e+06	9.30727e+06	1.68139e+07	5.47113e+06	8.82803e+06	997581	2.99775e+06	169223	2.28709e+07	1.44481e+07	1.58933e+06	2.10446e+07	247109	1.76113e+06	1.66154e+06	530936	461644	191624
H3K27me1K36me1	1.25731e+07	3.85978e+06	2.94809e+07	4.67231e+07	2.82931e+07	4.72322e+07	9.68942e+06	2.07699e+07	5.99973e+07	3.98749e+07	1.93429e+07	2.26989e+06	1.96622e+07	779159	6.62438e+07	7.34392e+07	7.22631e+06	3.99366e+07	1.68178e+06	694165	6.46209e+06	1.09336e+06	150817
H3K27me3K36me1	4.44204e+06	390486	3.63319e+06	1.6741e+07	7.45405e+06	8.01921e+06	8.72926e+06	1.76239e+07	9.35113e+06	7.39289e+06	5.58445e+06	166962	1.03438e+07	304060	1.12781e+07	2.64882e+07	3.14064e+06	7.68338e+06	3.52633e+06	5.70772e+06	4.65834e+06	3.40912e+06	1.9808e+06	106169
H3K27me1K36me3	479299	219228	1.90433e+06	3.74476e+06	1.89835e+06	4.00068e+06	1.0916e+06	3.13946e+06	3.66617e+06	1.58059e+06	2.35803e+06	175957	994143	54496.5	5.21654e+06	5.6678e+06	288316	4.79716e+06	148727	572905	1.62903e+06	173549	751495	15156.5
H3K27ac	4.54697e+06	2.21103e+06	5.69786e+06	1.10536e+07	1.06025e+07	1.12871e+07	9.91203e+06		1.22858e+07	8.79049e+06	1.23622e+07		2.82507e+06	67684.9	4.61499e+06	1.42214e+07	569853	8.82894e+06	1.33529e+06		1.06906e+06	251335	85394.8
H33K27K36un	272014300	93945150	325174800	757829900	471563900	496126600	330475400	499095400	556829800	441143400	600841600	83048080	846627100	39884710	1230456000	1907409000	167267900	734880400	130539600	31404560	118764000	28212810	23078800	1136811
H33K27me1	84999590	29448760	142664600	263751000	143678800	184580700	69595210		253539700	214103700	3521142	0	392689700	9331284	750992300	809287900	52224500	335814400	21076180		36825000	1947833	826305	0
H33K27me2	1816953000	315486700	1230567000	2192114000	3189998000	1860283000	1324599000	4652216000	3235847000	2986806000	3994883000	305651100	2706514000	89694400	2851835000	4485059000	333546600	1333218000	340024800	427133800	175144100	62126290	286569000	2193605
H33K36me2	283171800	0	668909100	1992668000	0	926697500	12240230	0	0	0	0	0	974766300	0	3152788000	4538150000	0	641783700	4547083	0	0	0	0	0
H33K27me3	567238200	113644600	514056800	1016552000	608422900	665765700	608828700	1020497000	531920100	669931300	714351500	104019500	869840100	52662220	881819600	1568826000	370542900	506415100	331346800	887875900	285823200	185779700	340613100	30685110
H33K27me2K36me1	753390200	106928100	640545800	1404427000	766382900	848968100	510017100	144336300	1128549000	813574200	0	0	2146813000	25831080	2884798000	3715866000	120751400	1088728000	102074400	163170500	92036420	20135840	0	0
H33K27me1K36me2	215814100	37117070	271380500	588707700	344135000	424589200	177456100	386849900	425106500	330854000	246049700	29115690	671651300	38323890	1156512000	1470685000	205636600	569999500	110237200	82687770	114415300	38888210	38725440	20496810
H33K27me1K36me1	31008350	8485487	61628610	108492000	68188880	100822800	0	0	104606100	64323990	0	0	65266530	507220	218908900	115728200	9841543	55731700	0	114397500	8434764	147895	0	0
H33K27me3K36me1	76568570	10906700	89142060	201544400	96878990	88786380	62276940			94903120	85450610	5174851	301506800	8673678	341634000	514576800	71601980	143223600	38957550			35277670	48090220	808442
H33K27me1K36me3	96482120	13534250	127952200	225132400	102304200	144575000	82452420	185251700	184472200	136744300	0	0	370183000	10379700	572921000	701074800	68536830	218800700	34979000	43664510	12075000	60075110	0	0
H33K27ac	22058410	9717639	22524410	33093920	43565830	41101940	35035010		21997960	0	0	0	18668030	566893	29174900	132130100	4359701	96685350	7313867		2875196	0	0	0
H3K79un	1.33234e+07	8.44844e+06	3.80269e+07	6.32359e+07	6.85871e+07	1.25843e+08	4.57459e+06	1.72015e+07	1.50856e+08	3.68225e+07	3.60048e+07	2.00631e+06	2.70224e+07	6.02347e+06	1.27699e+08	9.61411e+07	4.39754e+07	1.2435e+08	3.31929e+06	3.68129e+07	6.69908e+07	1.984e+07	1.30558e+07	754476
H3K79me1	464027	261952	1.02308e+06	904096	1.03383e+06	2.86352e+06		157084	4.27056e+06	876203	402120	3032.65	999876	214116	4.19769e+06	1.52909e+06	917784	3.22244e+06		437820	2.11442e+06	476476	158778	2924.75
H3K79me2	1.15285e+06	273981	2.95868e+06	9.47635e+06	4.18124e+06	4.50132e+06	1.13774e+06	2.35836e+06	9.49655e+06	3.19767e+06	4.20466e+06	33219.2	6.32797e+06	401744	2.50003e+07	4.6619e+07	7.62171e+06	1.50033e+07	1.54465e+06	1.45072e+07	1.2162e+07	4.7771e+06	3.54766e+06	100225
