# Supplementary material for: Intestinal differentiation involves cleavage of histone H3 N-terminal tails by multiple proteases
Source: Nucleic Acids Res. 2021 Jan 4;49(2):791–804. doi: 10.1093/nar/gkaa1228 (PMC7826276; doi:10.1093/nar/gkaa1228)
Supplement: gkaa1228_Supplemental_Files [file gkaa1228_supplemental_files.zip › Table S2_Ferrari.xlsx]

## Sheet: anti
Antibodies
Epitope	Company	Catalogue #	Application
anti-H3	Abcam	ab1791	western blot
anti-H2A	Millipore	07-146	western blot
anti-H2B	Abcam	ab52484	western blot
anti-H4	Abcam	ab7311	western blot
anti-H3	Sigma	H9289	western blot
anti-H3.cs1	Active Motif	39573	western blot
anti-H3.1/.2	Sigma	ABE154	western blot
anti-H3.3	BioVision	A1140	western blot
anti-vinculin	Sigma	V9131	western blot
anti-CathepsinL	R&D	AF1515	western blot&IP
anti-Trypsin	Santa Cruz	sc-137077	western blot&IP
anti-Lamin	Santa Cruz	sc-6216	western blot
anti-vinculin	Sigma	V9131	western blot
anti-H3K4me1	Abcam	ab8895	western blot & ChIP
anti-H3K4me3	Active Motif	#39159	western blot & ChIP
anti-H3K9me2	Abcam	ab1220	western blot & ChIP
anti-H3K9me3	Abcam	ab8898	western blot & ChIP
anti-H3K27me3	Cell Signalling	#9733	western blot & ChIP
anti-H3K27me2	Cell	#9728	western blot
anti-H3K27me1	Active	Motif	western blot
anti-H3K27ac	Abcam	ab4729	western blot
anti-H3K36me3	Cell Signalling	#4909	western blot
anti-H3K14ac	Active Motif	#39599	western blot & IF
Protease Inhibitors
Molecule	work concentration	Catalogue #	Company
PMSF	500µM	P7626	Sigma
AEBSF	500µM	76307	Sigma
Aprotinin	400M	SE1371803	SERVA
Leupeptin	10µM	SE5186703	SERVA
Pepstatin A	5µM	11359053001	Sigma
Soybean Trypsin Inhibitor	12µM	11359053001	Life Technologies
EDTA	25µM	17075029
E64	7.5µM	324890	Calbiochem
Z-VAD-fmk	10µM-120µM	sc-3067	Santa Cruz Biotechnology
